# Supplementary material for: Identification and response analysis of xyloglucan endotransglycosylase/hydrolases (XTH) family to fluoride and aluminum treatment in Camellia sinensis
Source: BMC Genomics. 2021 Oct 25;22:761. doi: 10.1186/s12864-021-08056-5 (PMC8547062; doi:10.1186/s12864-021-08056-5)
Supplement: Supplementary file 1 — Additional file 1: The CDS of CsXTHs. The coding sequences (CDS) of 14 XTH genes from Camellia sinensis. [file 12864_2021_8056_MOESM1_ESM.txt]

>CsXTH1
atggctctct ttctctctct tcttctcatt ttcatgttcc
cttcttgcaa tgctgataac ccaccctcac ctggatacta ccctagttcc acaattggtt
caatagggtt taaccaaggt tttagaaacc tatggggtcc tgagcatcaa aatgtagacc
aaggatcttt aaaaatttgg cttgatacta gctcaggcag tggtttcaag tcgctgaatt
catatcaatc cggatatttt ggtactgctg tcaagcttca atctggctat actgcaggag
tgattacgtc attttatctt tcaaacaatg aggagtatcc aggataccac gatgagattg
acatagagtt tcttggaacg acgccggata agccttatgt gttgcaaaca aacgtgttta
ttagaggaag tggggacgga aatattatag gacgagagat gaggtttcac ctttggttcg
atcccacaca agatttccac aactatgcca tactgtggaa ccctagtgag atcatattct
ttgtcgatga tgtcccaatt agaaggtacc caagaaaaag tgatgctaca tttccattaa
gacctatgtg ggtctatgga tccatatggg acgcctcgtc atgggccacc gaggggggca
tgtacaaggc agattatcga taccaaccct tcattggtag gtatagcaat ttcaaactcg
gtgggtgcac aagtgatgga cctagctcgt gcaatcctcc ttcaggctca ccatctggct
cgagcggttt gagtcaacaa cagtatacgg ccatggaatg ggtccagagg aactacaagg
tgtatgacta ttgtcaggat ccaaagagag accataacca aataccagag tgttag

>CsXTH2
atggcaact tcttcatctc cattaccatt
tcttctgatt atgatgtctc tgctgattat aagttgttgg gtactagcta cttctgcttc
taacttctac caagatttcg atatttcttg gggcgatggg cgtgctaaga tactcaacaa
tggagatctt cttactctgt cacttgacaa gccctccggc tctggttttc agtcgaagaa
tgagtatctc tttggcaaga ttgatgtgca actcaagctt gtgcctggaa attcagctgg
cactgtcact gcctactatt tgtcctcaca agggccaaca catgatgaga tagactttga
attcttaggg aacctaagtg gtgatcctta tattcttcac accaatgtct tcggccaagg
caaaggtaac agagagcaac aattctacct ctggttcgac cccactgcca atttccatac
ctactccgtc ctctggaacc ccaaacacat catcttttct gtcgatggca ccccaattag
agagttcaag aacttagaat caatcggtgt tcgatacccg aaggaccaac caatgaggat
atactctagt ctgtggaatg ctgatgattg ggcaacaaga ggtggacttg tcaagactga
ctggacacaa gctcccttca ctgcctccta cagaaacttc aacgccaatg cttgcatatg
gtcgtccgga gcatcttctt gtagttcaag ctctaacaat agcaatgcat ggctagcaga
agagttggat tcaacaagcc aacaaaagct taaatgggtg cgaaacaatt acatgatata
caattactgc acggactcaa agcgtttccc acaaggcctc cctccagaat gtgttgcttg
a
	  
>CsXTH3
atggctctct
ttctctctct tcttctcatt ttcatgttcc cttcaagcaa tgcacaggga ccaccttcac
ctggctacta ccctagttcc aaagttggtt caatagggtt caatcaaggg ttcagaaatc
tttggggtcc tcagcaccaa aatatggatc aaggctcatt gacaatttgg cttgatagaa
actcaggaag tgggtacaag tctcttgatg catatcaatc cggatacttt ggtgctgctg
tcaaagttca atctggttat acagcaggag tgattacatc attttatctt tcaaacaacg
aagcacatcc aggaaaccat gacgagattg atatagagtt tctgggaacg acaccggata
agccttatgt attgcagacg aatgtctata tcaaaggaag tggagacgga aacatcatag
gaagagagat gaagtttcat ctttggtttg atcccacaca aaacttccac aactatgcta
ttctgtggaa tcccaatgaa atcatattct ttgtcgatga tgtcccaata agaaggtacc
ctagaaagat tgatgcaaca tttccattaa gacctatgtg ggtgtatgga tcgatatggg
atgcctcgtc ctgggccacc gaggatggaa aatacaaagc tgattatcga tacgaacctt
tcatcggtag gtacaacaat ttcaaactcg gtggttgcag agctgatggc cctgcctcat
gccgccctcc gtcggggtca ccggtgggct cttctgggct gagcagccag cagtatgccg
ccatggaatg ggtccagagg aactacaagg tgtatgacta ttgtcatgat ccaaggagag
accacaacct catacctgag tgttag
	  
>CsXTH4
atggcttct tcttcttctt
ctagctcagt attgtatatg ataactgcaa ttgtattaac ctctgtattg gttgttgtct
cagctagtaa cttcaatcaa gactttaccc tcacatgggg tgatggcagg gctaaaatcc
tgaacaataa ccaacttctt accctttcgc tcgacaaaac ctctggctca ggcttccaat
ccaataatga atatctattt ggaaagatag atatgcagct caagcttgtg cctggaaatt
ctgctggcac tgtcactgcc tattatttat catcacaagg atcaacccat gatgagattg
actttgaatt tttgggtaat ttgagtggtg atccttacat tcttcacact aatgtgttta
gccaaggcaa aggcaacaga gagcaacaat tctacctatg gtttgatccc actgctgatt
tccacacata ctctatcctc tggaaccccc aacgcattat tttctctgtt gatggaacac
ccattagaga gttcaagaat gcagagtcag ttggtgttcc atacccaaag aaccaaccca
tgaggatata ctccagtctg tggaatgctg atgattgggc aacaagaggt ggacttgtca
agactgaatg gacaaaagct ccattcactg cttcatacag aaacttcaat gccaatgctt
gcatttggtc ttcaggatca tcttcttgtt cttcttcatc atctaatagc aatgcgtggc
tctcagaaca gttagactcc acaaaccaag gaagattgaa atgggtgcag aaaaactaca
tgatatacaa ttattgcact gactcaaaaa gattcccaca aggatttcct ccagaatgca
gcatgtcata a
	  
>CsXTH5
at gggtatgcaa tcaaggaaca caaacccttc taagtcctcc tcctcctcct
tcctccctcc tcgctgcatc cctctcctcg ttttcttctc catctttgcc ttcctcttct
tcttcaacct cgacaccttc ctatctcgta ccaaagccat tgcacgccat agtttcaatg
aacaaactcg tttgttcatg aacgcggagg gtggcaatct tgaaagagag tttaacatca
cgtggggcaa tgggcgtgct aaggtacaca acaatggcgg gcttttgact ctatcgctag
acaaaaattc aggctcgggc tttcaatcca aaaaagagta tctttttgga aagattgaga
tgcaaatcaa gctcatagct gggaactcag ctggcacggt caccacctac tatttatcat
cggaagggcc aacccatgat gagatagatt ttgagttttt aggaaattca agtggtgatc
cttatactct tcacactaat gtgtattgtc aaggcaaggg taatagagaa caacaattct
ttttgtggtt tgacccaact acggattttc atacctattc catactttgg aacccccata
ggattgtttt ctctgtggat ggaacaccca ttagggagtt caagaacatg gaatcaaagg
gtattccatt cccaaaggac caacccatga aggtatactc tagtttatgg aacgctgatg
attgggctac aaagggtggg cttgtcaaga ctgactggaa aaaagctcct ttcactgcat
cgtatagaaa ctacaaagcc gatgcttgca tttggtctga aggggcatcg tcttgcaact
cgaagtcccc aacttctaac tcgattgatt atttgtggat gtcggaaaag ctgaattcta
caagcctaga gagaatgaaa tgggtgcaaa agaatcatat ggtgtacaat tactgcatcg
acaagatgcg atttccagag ggacttgctc cagaatgcaa gttctcttag
	 
>CsXTH6
a tggagagaaa ggtctctcca atggccaccc
ttctcttcat tacagtcctt atagctgctt attatttctc agagtcccaa gctcagtcaa
gtagctcatt ccaagacaat ttcagtataa tgtggtcaga aaaccatttc aagacctctc
cagatgggca gatctggtat ctctcattgg acaatgatac aggttgtggg tttcaaacaa
agcagagata cagatttggg tggttcagca tgaagctcaa gttggtggga ggtgactctg
ctggtgttgt gacagcttat tatatgtgct cggagaacgg ggcggggccg acgagagatg
agttggatat cgagtttttg gggaaccgaa cagggcagcc gtacctcatt cagaccaacg
tttacaagaa tggaactgga aaccgtgaga tgaggcacca gctttggttt gatcccactg
aggactttca ctcctattcg atcctctgga attcccacca gattctgttc tttgtggatc
aagtaccgat tcgggtgttc aagaatgctg attatgcaaa caacttcttc ccaaatgaga
agccaatgta cctcttctca agcatatggg atgcagataa ctgggcaaca agaggagggc
tcgagaagac gaattggacg aatgctcctt ttgtgtcctc ttacaaggac ttcagcgtcg
atgcttgcca gtgggaggac ccttacccgc catgtgtatc caccaccacc aacaactggt
gggatcagta tgccgcttgg cacctcaccg atcaacaaaa aactgatttt gcttgggttg
agaggaacct tgttatttat gattattgcc aggacaccaa aaggttccca acactgcctg
aggagtgctc actaagtcca tgggattga

>CsXTH7
atgggttc tcacttatgg agcgtggtcc ttctagcgct
cggtctgatg atggtgtctg gaacaacggg tgctgcaccc aggaagcctg ttgatgttcc
atttggtaga aactatgctc ctacttgggc tttcgaccac attaagtact tcaatggagg
ctctgagatt cagctctccc tggacaagta cactggtact gggttccagt caaagggatc
ttacttattc ggccacttca gtatgcaaat aaagatggtt cctggagatt ctgctgggac
agtgactgct ttctatttgt cttctcaaaa cgcggagcat gatgagatag actttgagtt
cttggggaac agaacagggc aaccctacat tttgcagaca aatgtgttca ctggagggaa
gggggacaga gaacagagaa tatatctgtg gttcgaccca accacacaat accactctta
ctctgttttg tggaatctct acctgattgt attctttgtg gacgatgtac cgataagggt
gttcaagaac agtaaagatt tgggagtgag gtttccattc aaccagccaa tgaagatata
ctcaagccta tggaacgcgg acgattgggc cacaaggggt ggtctggaga agacagactg
gtctaaagct cctttcgtgg cctcctacaa gagctttcac gtggacggct gcgaggcctc
cgtggaggcc aagttctgcg acactcaggg aaagcgttgg tgggaccaaa aggaattcca
agatctcgac gcggctcagt accggaggct ccgttgggtc cgccaaaagt acaccatcta
caactactgc tccgatcgaa ccagataccc aaccatcccc cctgaatgca acagagaccg
tgacatttaa

>CsXTH8
atggaaac ttttcattct ctctccaaag
gaatagcatg tctctctctc ctcctccttc ttgtctctgc tgctaacgct gccttcatcg
tacccacaat tccattcaac aaaggcttca atcctctctt cggcgacagc aacatcgtcc
gatcatccga tgacaaaacc gtcgatcttg tcctcaacca atacacaggt tctgggttca
ggtcttcgga actctacaac catggcttgt tcagtgctaa aataaagttg ccatctgaat
acactgctgg catagttgtg gccttctata catcgaatgg agatatattt gagaaaacac
acgacgaatt ggactttgaa tttctgggaa atattagagg aaagaggtgg agatttcaga
caaacgtgta tggaaatgga agcacaagta gaggaagaga agagagatac acactgtggt
ttgacccctc caaagagttc catcgttata gcatactgtg gaccaacaat aacatcattt
tttccataga tgatattccg attcgtgaga tagtacgaag cgatgccatg ggtggagact
tcccttcaaa accaatgtca ttgtacgcca ccatatggga tgcgtcaaat tgggctacct
ccggtggcaa atacaaggtc aactacaagt acgctccctt cgtggccaaa ttcaccgatt
tgtccctcca tggatgtgct gttgatccca ttcaggaggt cttatccact agttgctctg
aaaaaaatga tcaattggaa agcaccaact atgctcgtgt cacgccaaag caacgtgtgg
cgatgaagag gtttaggcaa aaatacatgt actattcata ttgttatgac acggtaaggt
atccaattcc tccaccagaa tgtgtgattg atccattgat gaggcaacag ttcaaggata
ccgggaggat gaagtttgag gagaggcgac accaccattc caagaaaagg aaccaggttt
caagcatgaa gaactatgga gaccagcatg aagattga
	 
>CsXTH9
atgatgta cctctgtctc tctctctttt tctctctcaa ccctgcattt
acccattaca ataattcttc tttctctatc cactcttttt cttatcttgg ttccatcttc
atggctttct ttctttcact tcttctcatc cttatggttc catcaacaag ccaagcttcc
tattggccac cctcacctgg ctactaccca agcaccaagt tcaggtctat gagcttttac
caaggctata gaaacctctg gggtcctcag catcaaagaa tggacagtaa tgccttggca
atctggcttg atagcacctc aggaagtggg ttcaagtcgg ttcgcccgtt tcgatccggg
tattttggtg ccaacatcaa gcttcaacct ggatacactg ctggagttat tacagctttc
tacctttcaa acaatgaagt tcatccaggg taccatgatg aggtggacat agaattcctt
gggacaacat ttgggaagcc atatacacta cagacaaatg tttacatcag aggaagtggg
gatgggagga ttattgggag agaaatgaag tttcatctat ggtttgatcc tactaaaaat
ttccatcact atgccatact atggagtcct aaggagctca tattccttgt ggacgatgtg
cccataagga ggtacctaag gaagagtgca gcaacatttc cactaaggcc aatgtgggtt
tatgggtcca tatgggatgc ctcatcttgg gctacagagg aaggaaaata caaggctgat
tataggtacc aaccatttgt tggcatgtac acgaatttta aagcaactgg ttgttcagcc
tatgctccac ggtggtgccg acctgtctct gcctcccctt accggactgg tggtctcacc
agaaggcaat tcatggccat gagatgggtc caaagtcact ccttggttta cgactattgc
aaggacccta agagggatca ttccctaaca ccggaatgtt ggggttaa

>CsXTH10
atggatt atcatctggg tttggttctg atatgctctg ttcttgtttt
ggctgctggg tcttcaagaa atctcccaat cctatcattt gatgaagggt attcacagct
ttttggagag gacaatctca tggtcctcag ggatggcaaa gcagttcacc tctctttaga
tgaaagaaca ggttctggat ttgtgtctca agacctttac cttcatggat tcttcagtgc
ttctatcaaa cttcctgcag attacacagc tggtgttgtt gttgcatatt atatgtcaaa
tggagatatg tatgaaaaga accatgatga actagacttt gaatttttgg ggaacatcag
aggcaaagat tggagaattc agaccaatgt ttatggcaat ggaagcacaa atgttggcag
agaagagaga tatggtctat ggtttgatcc ttctgaagat ttccatcaat acagtattct
ctggactgat aatcagatca tattttatgt cgacaatgtt ccaataagag agatcaaaag
gacagaagca atgggagggg actttccatc caagccaatg tctttgtatg ccacaatatg
ggatggttcc aattgggcta caaatggtgg caaatacaaa gtcaattaca aatatgcccc
ttatatcacc gaattctccg acctcatcct tcacggctgc gcagtcgatc caatcgagca
gtcatcatta aaatgtgacc atgccccgaa ttccaaatcc attcctggta tcacacctga
ccaaaagacc aaaatggaga atttcaggaa gaagcatatg caatattcct attgctatga
tcagactcga tacacagttc ctccctctga atgtgtgatt aatccccaag aagctcaacg
gctccggggt ttcgatccgg ttacgttcgg aggagttcgc cgccaccatg ggaagagaca
ccaccgaagc ggatcaagcc ggaccaaggc aactgctatt tga
	 
>CsXTH11
atggctc gttctctgtc gatgtctatc gcgtgtgtga tgttggcttt
ctctgttgca gttgtaatgg tgggtttggt tgagtcatca aggtttgatg agttgtttca
gccaagatgg gcaatggacc atttcaccta tgaaggagag cttctcaaga tgaaactaga
taactattct ggtgctgggt tttcatccaa aagcaagtat ttgtttggga aagtcaacat
tcagatcaag ctcgtggagg gtgactctgc tggaactgtc actgctttct atatgtcatc
agacggtgca tatcacaacg agttcgattt cgagttcctg ggcaacacta ctggtgagcc
atacctggtt cagaccaacg tttatgtcaa cggagtcggt aacagagagc aaaggctgaa
cctttggttc gaccccacca aggacttcca ctcctactcc attttctgga accagcgcca
agttgtattt ttggtggatg ggacaccgat tagggtacac tcgaacttgg aacacagagg
cataccattc ccgaaggacc aagcaatggg agtgttcagc tcgatttgga acgcagacga
ttgggcaacg cagggaggcc gagtgaagac aaactggacc aacgcaccat tcgtggccac
gtacacgggc tttgaaattg atgcgtgtga gtgccctgtc acggtggcgg atgcagacaa
tgctcggcgg tgcagcagcg gcggacagaa gaggtattgg tgggacgagc caacaatggc
ggagctgagt gtgcaccaga gtcaccagct gaagtgggtg agggccaagc acttggtgta
tgactactgc actgacactg ctaggttccc agtcattccg gtggagtgtg agcaccatcg
ccattag
	  
>CsXTH12
atga atgttatata taaatctcct aatgaaagaa acagatccga cgaaagagga
acaaacaaaa gaaatacaca aaaacgaaaa cgaaaacgaa aacaaaaaat gggttgttta
cgttctctct ctcaaacttt aactcccatc tctctcctct tcttctctct cctgtcgatt
gccaacttcg ctgcagcgtt taacctgtcg acaatcacct tcaaccaggg ctactcacct
ctcttcagcg acttcaacat cattcgatcc gacgatgaca agagcgtctc tctcctcctc
aaccgtctct ccggctctgg ttttatttcc tcggactact acaattatgg tctcttcagt
gcaaacatca agttgccatc gaattactct gctggcatcg tcgtcgcatt ttatatgtca
aatggagacg tatttgagaa aacccatgat gaattagact tcgagttctt aggaaacatc
catggaagac catggaggtt ccagacgaac ttgtatggaa atggaagcat acaccgtggc
agagaagaga ggtatactct gtggttcgat ccggccaagg agtttcatcg atacaccatt
ctttggacct ccaaaaatat catattctat gttgatgatg tcccaataag agaggtggtc
cgcagcaaag ccatgggagc agactaccca tccaagccaa tgtccctcta cgccaccatc
tgggacgcct ccacctgggc caccaacggc ggcaaataca aagtcaacta ccgcttccag
cccttcgtct ctgaattcaa ggacctcgtc ctccagggct gccccgtcga ccccatccaa
catctccatg ccccccactg cgacaactcc actgccgccc tcgaatccgc cgacttctcc
aacatcaccg ccgagggcag caaatccatg agcaggttcc gcgaaaggta catgtattac
tcatattgtt acgataccgt gcggtacccc atgccacccc cggagtgcat aatcgtccca
tccgagcagc atctgtttaa ggagaccggg aagttgaagg atgcattgaa gatgaagttt
ggccgccacc cgactcaccg ccgccgccgc agcagaggct caaagcggaa gagccaggtc
ccagttgctc aagctggcca ggctgcttct gatatgtga
	 
>CsXTH13
atgaatt ctcaaacttt attttctaaa aagatggcta ttactattat ggtttcttcc
cttgtgctgt gtcttcttct aacaatggcc tctgccagca acttctacca agatttcgac
atcacatggg gcgatggccg agccaaaata ctcaacaatg gacagcttct caccctatcg
ctcgacaagt catccggttc gggattcaaa tcaaaaaacc agtacttgtt tggtaaaatt
gatatgcagc taaaacttgt gcctggtaac tctgctggca ccgtcactgc atactatttg
tcttcagttg gatcgactca tgatgaaatt gattttgaat ttctgggtaa tttgagtggc
gacccttata ttctccacac taatgtgttt acgcaaggga aaggaaatag agagcagcaa
ttttatcttt ggttcgaccc tacccaagat ttccatacct attcccttct atggaatcct
cagagtatca ttttttcagt ggatggaact ccaatcagac aattcaagaa cttgaaatca
aagggtattc ctttccctaa taaccaagcc atgtggatat attctagtct ctggaacgct
gatgactggg ctacacgtgg aggcctagtg aagaccgatt ggagccaagc tccattcacc
gcgtcgtaca ggaacttctc cgccgaagct tgcataccag gttcctcctc ttcctgttca
aacaacccgg cctggttaac tcagtcactg gactcaactg gtcaacagag gatcaaatgg
gtgcaaaaaa actacatgat ttacaactat tgcactgata ctaaaagatt ccctcaagga
ttgcctcaag aatgctcact aacatga
	 
>CsXTH14
atgatgaaaa aatatctgag atttatagcc attatcggcg ttcttgccat gcatttggtt
caaaattcag aagcttcttc tgttgtatca aaaggagatt tcgataagga cttcatcgtg
acgtggtctc ctagccatgt aaacacttct gcagatggct tattgagaag cttaaagctg
gacaatgagt caggctcagg ctttgcctcc aatgatactt tcctatttgg tcagtttaac
atgcaaatta agctgataga aggtgactca gctggcacag tggtggcctt ctacctccaa
tctaatcaaa ccaatggtga taatgagatg gactttgaat tccttggaaa tgtcattgga
cagccatata tactccaaac caatgttatt attgatggga atgcaaatag ggaagagaga
attcatctgt ggtttgatcc aacaaaggac ttccatacct actctatttt atggaacctt
caccaaattg tattcatggt ggattgggtt cctatcagaa catatagaaa ctacacagct
aagggagtgt catttccaca gtggcagcca atgagacttt taatcagcct atgggacggc
gacaactggg caacgagagg tggccgcgac aagattgact ggtcaaaggg tccattcata
gcctcattca agaactacaa aattgatgca tgtgtgtgga atggagatgc agagtcttgt
ggggaagaca actctaccac taactggtgg cagaatgaga ggttcaacac tctaacaggg
acacagagga ggttattcaa gtgggctagg aagtaccacc tcatatatga ttattgtcaa
gacaatgtta gattccaaaa caaacttccc ttggaatgct atcttcccaa gtattga
